# Supplementary material for: Veillonellaceae family members uniquely alter the cervical metabolic microenvironment in a human three-dimensional epithelial model
Source: NPJ Biofilms Microbiomes. 2021 Jul 6;7:57. doi: 10.1038/s41522-021-00229-0 (PMC8260719; doi:10.1038/s41522-021-00229-0)
Supplement: Supplementary file 2 — Supplementary Data 1 [file 41522_2021_229_MOESM2_ESM.xlsx]

## Sheet: V. atypica vs. PBS
Supplementary data 1: Metabolite fold changes in 3-D cervical cell culture supernatants following infection with V. atypica relative to PBS
Metabolite	P-value	q-value	Mean fold change relative to PBS
(14 or 15)-methylpalmitate (a17:0 or i17:0)	0.982	0.993414	1.00545
(S)-3-hydroxybutyrylcarnitine	0.487	0.864128	0.767657
1-(1-enyl-oleoyl)-2-oleoyl-GPE (P-18:1/18:1)	0.188	0.600774	1.76521
1-(1-enyl-palmitoyl)-2-oleoyl-GPC (P-16:0/18:1)	0.768	0.97593	1.13301
1-(1-enyl-palmitoyl)-2-oleoyl-GPE (P-16:0/18:1)	0.0438	0.263064	2.44984
1,2-dioleoyl-GPE (18:1/18:1)	0.935	0.993414	1.01054
1,2-dipalmitoyl-GPC (16:0/16:0)	0.905	0.993414	1.13068
10-hydroxystearate			1
1-carboxyethylleucine	0.00682	0.198462	0.171081
1-carboxyethylphenylalanine	0.0123	0.20952	0.170168
1-carboxyethyltyrosine	0.0971	0.397973	0.363397
1-carboxyethylvaline	0.00186	0.135315	0.201228
1-methyladenine			1
1-methylnicotinamide	0.184	0.600774	0.709521
1-myristoyl-2-palmitoyl-GPC (14:0/16:0)	0.882	0.993414	1.05039
1-oleoyl-2-linoleoyl-GPC (18:1/18:2)	0.66	0.958418	1.04745
1-palmitoyl-2-oleoyl-GPC (16:0/18:1)	0.89	0.993414	1.10074
1-palmitoyl-2-oleoyl-GPE (16:0/18:1)	0.185	0.600774	2.35434
1-palmitoyl-2-palmitoleoyl-GPC (16:0/16:1)	0.958	0.993414	1.06644
1-ribosyl-imidazoleacetate	0.0926	0.397973	0.601735
1-stearoyl-2-oleoyl-GPC (18:0/18:1)	0.704	0.97	1.15559
1-stearoyl-2-oleoyl-GPE (18:0/18:1)	0.71	0.97	1.23892
1-stearoyl-2-oleoyl-GPS (18:0/18:1)	0.691	0.966736	1.28205
2,3-dihydroxyisovalerate	0.0137	0.20952	1.80983
2-aminoadipate			1
2-aminobutyrate	0.223	0.64893	1.89551
2'-deoxyuridine	0.393	0.804529	6.35634
2-hydroxy-3-methylvalerate	0.186	0.600774	1.65485
2-hydroxy-4-(methylthio)butanoic acid	0.0254	0.215497	14.3749
2-hydroxybutyrate/2-hydroxyisobutyrate	0.0344	0.2328	10.8513
2-hydroxyglutarate	0.0308	0.224798	10.8027
2-isopropylmalate	0.00163	0.135315	15.671
2-methylcitrate/homocitrate	0.319	0.784966	0.80244
2-O-methylascorbic acid	0.521	0.881459	1.32155
2'-O-methylcytidine	0.818	0.993414	0.858113
2'-O-methyluridine	0.803	0.993414	0.815881
2-oxoarginine	0.878	0.993414	1.04807
3-(4-hydroxyphenyl)lactate	0.0172	0.20952	4.59906
3-amino-2-piperidone	0.207	0.627469	0.606135
3-formylindole	0.207	0.627469	1.42527
3-hydroxy-3-methylglutarate	0.76	0.97593	0.877583
3-hydroxybutyrate (BHBA)	0.884	0.993414	1.10945
3-hydroxybutyroylglycine	0.723	0.974042	0.897838
3-hydroxyhexanoate	0.27	0.754953	0.684591
3-hydroxyisobutyrate	0.327	0.786421	0.755269
3-methyl-2-oxobutyrate	0.163	0.571482	0.333954
3-methyl-2-oxovalerate	0.316	0.784966	0.504292
3-methylcytidine	0.825	0.993414	0.599816
3-phosphoglycerate	0.0236	0.215497	1.6101
3-ureidopropionate	0.784	0.988896	0.923743
4-acetamidobutanoate	0.279	0.758776	0.550416
4-guanidinobutanoate	0.935	0.993414	0.980772
4-hydroxyphenylpyruvate	0.0784	0.359658	8.42354
4-imidazoleacetate	0.976	0.993414	0.924638
4-methyl-2-oxopentanoate	0.304	0.776	0.542722
5,6-dihydrothymine	0.518	0.881459	0.883679
5,6-dihydrouridine	0.961	0.993414	0.74523
5-aminovalerate			1
5-hydroxylysine	0.571	0.912754	1.1965
5-methylthioadenosine (MTA)	0.0216	0.215497	0.0535537
5-methyluridine (ribothymidine)	0.198	0.612957	1.46591
5-oxoproline	0.669	0.95901	0.925687
7-methylguanine	0.989	0.993414	0.961587
acetylcarnitine (C2)	0.59	0.913245	0.644647
acetylcholine	0.734	0.97593	1.36373
acetylphosphate	0.621	0.926723	1.25227
aconitate [cis or trans]	0.00541	0.179127	0.0337286
adenine	0.596	0.917416	0.92911
adenosine	0.0268	0.215497	3.38758
adenosine 3'-monophosphate (3'-AMP)	0.739	0.97593	1.09322
agmatine	0.0444	0.263064	72.9127
alanine	0.662	0.958418	0.903895
allantoin	0.0306	0.224798	0.240798
alpha-hydroxyisocaproate	0.0427	0.263064	5.93208
alpha-hydroxyisovalerate	0.666	0.95901	1.27133
alpha-ketoglutaramate	0.0964	0.397973	1.65547
alpha-ketoglutarate	0.0631	0.322142	0.119022
alpha-tocopherol	0.59	0.913245	0.872561
arabonate/xylonate	0.685	0.962971	1.11342
arachidate (20:0)	0.124	0.474789	1.23236
argininate	0.392	0.804529	3.38676
arginine	0.971	0.993414	1.00543
argininosuccinate	0.0319	0.226412	0.187173
asparagine	0.0872	0.390388	0.518497
aspartate	0.604	0.92023	0.861543
azelate (C9-DC)	0.418	0.804529	1.26822
benzoate	0.105	0.418562	2.00139
beta-alanine	0.385	0.804529	1.38402
beta-citrylglutamate	0.485	0.864128	0.906961
beta-guanidinopropanoate	0.569	0.912754	1.53179
beta-hydroxyisovalerate	0.361	0.804529	0.685682
betaine	0.21	0.62951	4.23327
biotin	0.0564	0.295157	0.691294
butyrate/isobutyrate (4:0)	0.319	0.784966	2.16308
cadaverine	0.0159	0.20952	132.154
caprate (10:0)	0.118	0.45784	1.11704
carnitine	0.933	0.993414	1.01019
cholesterol	0.599	0.917416	1.64655
choline	0.911	0.993414	0.982566
choline phosphate	0.92	0.993414	1.02549
citrate	0.00545	0.179127	0.0267522
citrulline	0.952	0.993414	1.00056
cortisol	0.799	0.993414	1.08825
cortisone	0.353	0.804529	0.64628
creatine	0.84	0.993414	0.805752
creatine phosphate	0.321	0.784966	1.47011
creatinine	0.962	0.993414	1.04853
cystathionine	0.746	0.97593	0.79926
cysteine	0.556	0.912754	2.24016
cysteine s-sulfate	0.476	0.855037	1.36536
cysteine sulfinic acid	0.423	0.804529	1.43893
cysteine-glutathione disulfide	0.0249	0.215497	0.37613
cysteinylglycine	0.00451	0.179127	0.15187
cysteinylglycine disulfide	0.0708	0.3492	0.124825
cystine	0.336	0.801443	0.608035
cytidine 5'-diphosphocholine	0.359	0.804529	2.38934
cytosine	0.0732	0.351108	2.1375
deoxycarnitine	0.976	0.993414	0.972611
diacetylspermidine	0.259	0.738912	1.90192
dihydroorotate			1
dimethylarginine (SDMA + ADMA)	0.761	0.97593	0.923103
erythronate	0.509	0.881459	0.857147
ethylmalonate	0.621	0.926723	0.926517
folate	0.766	0.97593	0.967021
formiminoglutamate			1
fructosyllysine	0.578	0.913245	0.729742
fumarate	0.018	0.20952	0.107654
gamma-glutamyl-epsilon-lysine			1
gamma-glutamylglutamate	0.423	0.804529	0.647616
gamma-glutamylglutamine	0.581	0.913245	0.79396
gamma-glutamylisoleucine	0.0111	0.20952	0.323071
gamma-glutamylleucine	0.025	0.215497	1.46578
gamma-glutamylmethionine	0.0736	0.351108	1.94583
gamma-glutamylvaline	0.0274	0.215497	0.792969
glucose	0.378	0.804529	1.07492
glutamate	0.0944	0.397973	0.186197
glutamate, gamma-methyl ester	0.294	0.763875	1.92316
glutamine	0.88	0.993414	0.990369
glutamine_degradant	0.961	0.993414	0.949839
glutarate (C5-DC)	0.27	0.754953	1.23273
glycerate	0.275	0.754953	0.646211
glycerol	0.766	0.97593	1.5324
glycerol 3-phosphate	0.0791	0.359658	6.9825
glycerophosphoethanolamine	0.811	0.993414	1.20754
glycerophosphoglycerol	0.982	0.993414	1.04438
glycerophosphoinositol	0.893	0.993414	1.17115
glycerophosphorylcholine (GPC)	0.72	0.974042	1.25256
glycerophosphoserine	0.101	0.408208	1.62068
glycine	0.491	0.865945	0.758956
glycylleucine	0.0496	0.277569	0.4132
glycylvaline	0.0173	0.20952	0.372301
guaiacol sulfate	0.423	0.804529	1.14905
guanidine	0.423	0.804529	1.59028
guanidinoacetate			1
guanine	0.684	0.962971	0.827745
guanosine	0.946	0.993414	1.09076
guanosine 3'-monophosphate (3'-GMP)	0.471	0.853118	0.683182
gulonate	0.815	0.993414	1.49303
HEPES	0.716	0.973626	0.954505
hippurate	0.867	0.993414	1.09467
histamine	0.0331	0.229336	19.5393
histidine	0.5	0.873	0.929287
hypotaurine	0.921	0.993414	1.02717
hypoxanthine	0.586	0.913245	0.571327
imidazole lactate	0.0119	0.20952	10.406
imidazole propionate	0.0127	0.20952	0.252359
indolelactate	0.048	0.273882	3.66396
inosine	0.828	0.993414	1.16735
isoleucine	0.977	0.993414	1.00769
isovalerate (i5:0)	0.423	0.804529	0.534326
isovalerylcarnitine (C5)	0.526	0.884775	0.836308
kynurenine	0.913	0.993414	0.962974
lactate	0.0162	0.20952	0.00269829
lanthionine	0.423	0.804529	0.916318
leucine	0.857	0.993414	0.980249
lysine	0.096	0.397973	0.822418
lyxonate	0.976	0.993414	1.00477
malate	0.000741	0.107815	0.0232478
maltose	0.327	0.786421	1.98251
mannitol/sorbitol	0.284	0.763875	2.66642
mannonate	0.682	0.962971	0.888187
margarate (17:0)	0.764	0.97593	0.940684
methionine	0.763	0.97593	0.953297
methionine sulfoxide	0.709	0.97	1.06239
methyl-4-hydroxybenzoate sulfate			1
methylmalonate (MMA)	0.0309	0.224798	31.501
methylsuccinate	0.427	0.806864	1.7252
myo-inositol	0.948	0.993414	1.00629
N('1)-acetylspermidine	0.647	0.955721	1.41606
N(1)-acetylspermine	0.32	0.784966	3.50041
N,N,N-trimethyl-5-aminovalerate	0.908	0.993414	0.994747
N1,N12-diacetylspermine	0.191	0.600774	5.28616
N1-methyladenosine	0.703	0.97	0.631457
N2,N2-dimethylguanosine	0.99	0.993414	0.780572
N2-acetyllysine			1
N6,N6,N6-trimethyllysine	0.959	0.993414	1.00459
N6-acetyllysine			1
N-acetyl-2-aminoadipate			1
N-acetylalanine	0.565	0.912754	0.851172
N-acetylarginine	0.0525	0.288255	5.87391
N-acetylasparagine	0.457	0.847051	1.28281
N-acetylaspartate (NAA)	0.0212	0.215497	0.0429514
N-acetyl-aspartyl-glutamate (NAAG)	0.856	0.993414	1.15178
N-acetyl-beta-alanine	0.365	0.804529	0.483934
N-acetyl-cadaverine	0.0896	0.395055	6.96394
N-acetylcysteine	0.472	0.853118	6.34025
N-acetylglucosamine 6-phosphate	0.361	0.804529	2.13993
N-acetylglucosamine/N-acetylgalactosamine	0.41	0.804529	1.43355
N-acetylglutamate	0.158	0.56763	1.39319
N-acetylglutamine	0.19	0.600774	2.12136
N-acetylglycine	0.212	0.62951	2.06136
N-acetylhistidine	0.11	0.432568	2.19374
N-acetylleucine	0.175	0.599118	2.57009
N-acetylmethionine	0.297	0.764841	1.55631
N-acetylmethionine sulfoxide	0.192	0.600774	1.91528
N-acetylneuraminate	0.878	0.993414	1.25277
N-acetylphenylalanine	0.37	0.804529	1.3389
N-acetylputrescine	0.757	0.97593	1.36177
N-acetylserine	0.156	0.56745	1.50272
N-acetylthreonine	0.076	0.35671	2.51142
N-acetyltryptophan	0.574	0.912754	0.840269
N-acetyltyrosine	0.423	0.804529	1.56826
N-acetylvaline	0.162	0.571482	2.30771
N-alpha-acetylornithine			1
natamycin	0.0399	0.263064	0.698774
N-butyryl-leucine			1
N-carbamoylaspartate			1
N-delta-acetylornithine	0.758	0.97593	0.95166
N-formylanthranilic acid	0.614	0.925772	0.985902
N-formylkynurenine	0.0568	0.295157	1.24566
N-formylmethionine	0.356	0.804529	1.93117
N-glycolylneuraminate	0.854	0.993414	1.03481
nicotinamide	0.013	0.20952	0.144851
nicotinamide adenine dinucleotide (NAD+)	0.0255	0.215497	2.30241
nicotinamide ribonucleotide (NMN)	0.654	0.956352	1.10161
nicotinamide riboside	0.89	0.993414	1.3335
nicotinate	0.423	0.804529	2.2503
N-monomethylarginine	0.685	0.962971	0.715353
N-palmitoyl-sphinganine (d18:0/16:0)	0.423	0.804529	1.27959
N-palmitoyl-sphingosine (d18:1/16:0)	0.746	0.97593	0.983557
N-propionylmethionine	0.0274	0.215497	15.4941
ofloxacin	0.561	0.912754	0.906142
ornithine	0.0108	0.20952	0.00475273
orotate	0.256	0.737584	2.10755
oxalate (ethanedioate)	0.472	0.853118	1.09643
oxindolylalanine	0.707	0.97	1.44005
palmitate (16:0)	0.292	0.763875	1.06883
palmitoyl dihydrosphingomyelin (d18:0/16:0)	0.884	0.993414	0.985461
palmitoyl sphingomyelin (d18:1/16:0)	0.835	0.993414	0.948994
pantoate	0.0452	0.263064	0.764085
pantothenate	0.0653	0.327626	0.359774
p-cresol sulfate	0.564	0.912754	0.908227
phenethylamine			1
phenol red	0.181	0.600774	0.774354
phenol sulfate	0.356	0.804529	0.79542
phenylacetate			1
phenylacetylglycine	0.019	0.212654	0.704962
phenylalanine	0.456	0.847051	0.871535
phenylalanylglycine	0.0434	0.263064	0.331363
phenyllactate (PLA)	0.141	0.53287	1.66095
phenylpyruvate	0.0415	0.263064	52.4161
phosphate	0.0108	0.20952	0.855673
phosphoenolpyruvate (PEP)	0.00889	0.20952	2.17573
phosphoethanolamine	0.88	0.993414	1.03943
pipecolate	0.469	0.853118	2.63612
pro-hydroxy-pro			1
proline	0.989	0.993414	0.999322
prolylglycine	0.273	0.754953	0.537426
propionylcarnitine (C3)	0.00351	0.179127	8.14927
pseudouridine	0.932	0.993414	0.981129
putrescine	0.0155	0.20952	47.0105
pyridoxal	0.366	0.804529	0.360611
pyridoxamine	0.549	0.912754	0.385011
pyridoxine (Vitamin B6)	0.422	0.804529	1.35823
pyruvate	0.441	0.827942	0.687425
riboflavin (Vitamin B2)	0.573	0.912754	1.19877
ribonate	0.519	0.881459	1.17942
ribose			1
ribulose/xylulose			1
S-1-pyrroline-5-carboxylate	0.146	0.537797	0.77432
S-adenosylhomocysteine (SAH)	0.0545	0.293694	0.344445
serine	0.911	0.993414	0.994102
S-methylcysteine sulfoxide	0.423	0.804529	0.741759
spermidine	0.342	0.804529	2.54574
sphingomyelin (d18:1/24:1, d18:2/24:0)	0.625	0.927934	0.862833
stachydrine	0.933	0.993414	1.14594
stearate (18:0)	0.501	0.873	1.10349
stearoyl sphingomyelin (d18:1/18:0)	0.866	0.993414	0.926066
succinate	7.46e-05	0.0217086	0.229535
sucrose			1
sulfate	0.394	0.804529	0.928838
tartarate	0.00554	0.179127	0.157499
tartronate (hydroxymalonate)	0.143	0.5335	1.47489
taurine	0.995	0.995	1.05418
thiamin (Vitamin B1)	0.966	0.993414	1.04636
thioproline	0.293	0.763875	0.745876
threonate	0.948	0.993414	0.976041
threonine	0.913	0.993414	1.04971
thymidine	0.288	0.763875	2.45284
thymine	0.544	0.909793	1.31823
trans-4-hydroxyproline	0.652	0.956352	0.870635
trans-urocanate	0.423	0.804529	1.00885
trehalose			1
trizma acetate	0.423	0.804529	1.51411
tryptamine	0.215	0.63197	1.66043
tryptophan	0.886	0.993414	0.986588
tyramine			1
tyrosine	0.927	0.993414	0.996273
uracil	0.512	0.881459	0.306359
urate	0.0244	0.215497	0.116151
urea	0.612	0.925772	0.641695
uridine	0.173	0.599118	1.82134
valine	0.785	0.988896	0.946996
xanthine	0.366	0.804529	0.423187

## Sheet: V. montepellierensis vs. PBS 
Supplementary data 1: Metabolite fold changes in 3-D cervical cell culture supernatants following infection with V. montpellierensis relative to PBS
Metabolite	P-value	q-value	Mean fold change relative to PBS
(14 or 15)-methylpalmitate (a17:0 or i17:0)	0.238	0.397375	1.40492
(S)-3-hydroxybutyrylcarnitine	0.797	0.825566	0.94107
1-(1-enyl-oleoyl)-2-oleoyl-GPE (P-18:1/18:1)	0.061	0.218712	3.90277
1-(1-enyl-palmitoyl)-2-oleoyl-GPC (P-16:0/18:1)	0.423	0.555668	2.1207
1-(1-enyl-palmitoyl)-2-oleoyl-GPE (P-16:0/18:1)	0.0292	0.162285	4.84565
1,2-dioleoyl-GPE (18:1/18:1)	0.105	0.29147	2.40529
1,2-dipalmitoyl-GPC (16:0/16:0)	0.114	0.29147	2.08765
10-hydroxystearate			1
1-carboxyethylleucine	0.0366	0.182369	0.284963
1-carboxyethylphenylalanine	0.0613	0.218712	0.31731
1-carboxyethyltyrosine	0.0821	0.249757	0.503436
1-carboxyethylvaline	0.0424	0.188517	0.329343
1-methyladenine			1
1-methylnicotinamide	0.298	0.450901	0.755689
1-myristoyl-2-palmitoyl-GPC (14:0/16:0)	0.181	0.352394	2.36061
1-oleoyl-2-linoleoyl-GPC (18:1/18:2)	0.29	0.445798	2.21745
1-palmitoyl-2-oleoyl-GPC (16:0/18:1)	0.149	0.323767	1.86637
1-palmitoyl-2-oleoyl-GPE (16:0/18:1)	0.00969	0.109178	6.86144
1-palmitoyl-2-palmitoleoyl-GPC (16:0/16:1)	0.1	0.283333	2.27616
1-ribosyl-imidazoleacetate	0.444	0.572839	0.935077
1-stearoyl-2-oleoyl-GPC (18:0/18:1)	0.186	0.352394	1.85966
1-stearoyl-2-oleoyl-GPE (18:0/18:1)	0.0491	0.199858	3.08674
1-stearoyl-2-oleoyl-GPS (18:0/18:1)	0.053	0.209822	2.90753
2,3-dihydroxyisovalerate	0.0349	0.180109	4.01352
2-aminoadipate			1
2-aminobutyrate	0.0676	0.232576	3.43464
2'-deoxyuridine	0.68	0.733284	0.975376
2-hydroxy-3-methylvalerate	0.0514	0.206314	4.37942
2-hydroxy-4-(methylthio)butanoic acid	0.00199	0.0498525	32.1887
2-hydroxybutyrate/2-hydroxyisobutyrate	0.000585	0.0281775	6.34415
2-hydroxyglutarate	0.00516	0.0836494	12.7279
2-isopropylmalate	0.00293	0.0604836	21.145
2-methylcitrate/homocitrate	0.388	0.546985	1.31054
2-O-methylascorbic acid	0.196	0.358506	1.69007
2'-O-methylcytidine	0.279	0.431182	2.60256
2'-O-methyluridine	0.142	0.313267	3.64774
2-oxoarginine	0.471	0.597013	1.20836
3-(4-hydroxyphenyl)lactate	0.00134	0.041327	7.73046
3-amino-2-piperidone	0.418	0.555668	0.870763
3-formylindole	0.207	0.364774	1.58382
3-hydroxy-3-methylglutarate	0.233	0.393784	2.47252
3-hydroxybutyrate (BHBA)	0.129	0.300468	1.79779
3-hydroxybutyroylglycine	0.538	0.637221	1.19621
3-hydroxyhexanoate	0.746	0.781138	1.05165
3-hydroxyisobutyrate	0.965	0.968351	1.17013
3-methyl-2-oxobutyrate	0.0101	0.109178	0.0907328
3-methyl-2-oxovalerate	0.0477	0.199787	0.228799
3-methylcytidine	0.14	0.313267	4.63224
3-phosphoglycerate	0.0171	0.130773	1.83601
3-ureidopropionate	0.431	0.561077	1.35353
4-acetamidobutanoate	0.939	0.94885	1.11822
4-guanidinobutanoate	0.242	0.397375	1.78652
4-hydroxyphenylpyruvate	0.0256	0.159233	5.18139
4-imidazoleacetate	0.377	0.536714	1.42073
4-methyl-2-oxopentanoate	0.0434	0.190039	0.225945
5,6-dihydrothymine	0.172	0.340466	1.63227
5,6-dihydrouridine	0.0845	0.25438	5.03727
5-aminovalerate			1
5-hydroxylysine	0.162	0.336479	4.04806
5-methylthioadenosine (MTA)	0.0266	0.159233	0.0634449
5-methyluridine (ribothymidine)	0.803	0.828811	1.08684
5-oxoproline	0.492	0.607641	1.16684
7-methylguanine	0.0961	0.277729	3.20629
acetylcarnitine (C2)	0.573	0.6562	1.18349
acetylcholine	0.181	0.352394	2.20968
acetylphosphate	0.0485	0.199858	1.94279
aconitate [cis or trans]	0.000774	0.0319551	0.0165339
adenine	0.853	0.871085	1.04523
adenosine	0.0796	0.244728	2.79586
adenosine 3'-monophosphate (3'-AMP)	1.02e-05	0.0029478	1.91072
agmatine	0.017	0.130773	176.845
alanine	0.405	0.555668	1.29814
allantoin	0.171	0.340466	0.386099
alpha-hydroxyisocaproate	0.00264	0.0586892	7.9321
alpha-hydroxyisovalerate	0.021	0.1445	2.70699
alpha-ketoglutaramate	0.244	0.397781	2.01933
alpha-ketoglutarate	0.0136	0.122825	0.0755068
alpha-tocopherol	0.0721	0.24397	1.52667
arabonate/xylonate	0.294	0.449556	1.70644
arachidate (20:0)	0.0281	0.159233	1.37641
argininate	0.184	0.352394	2.86272
arginine	0.743	0.780825	1.0452
argininosuccinate	0.0179	0.130773	0.198478
asparagine	0.0305	0.166311	0.655907
aspartate	0.301	0.453068	0.717789
azelate (C9-DC)	0.14	0.313267	1.20875
benzoate	0.13	0.300468	1.43597
beta-alanine	0.00521	0.0836494	3.36133
beta-citrylglutamate	0.418	0.555668	1.38526
beta-guanidinopropanoate	0.0178	0.130773	4.18885
beta-hydroxyisovalerate	0.658	0.718683	1.28553
betaine	0.0102	0.109178	4.29611
biotin	0.951	0.957627	1.03149
butyrate/isobutyrate (4:0)	0.249	0.399171	1.78542
cadaverine	0.0037	0.0712867	182.121
caprate (10:0)	0.0638	0.224856	1.39928
carnitine	0.513	0.62135	1.12358
cholesterol	0.36	0.517612	2.25034
choline	0.42	0.555668	1.2132
choline phosphate	0.262	0.41376	1.38377
citrate	0.00717	0.0922392	0.0160969
citrulline	0.831	0.851628	1.10724
cortisol	0.33	0.481667	1.30086
cortisone	0.516	0.62135	1.48334
creatine	0.113	0.29147	2.08531
creatine phosphate	0.0273	0.159233	1.43629
creatinine	0.209	0.365602	1.87912
cystathionine	0.788	0.81918	1.48759
cysteine	0.0547	0.211807	4.69791
cysteine s-sulfate	0.341	0.495221	1.86686
cysteine sulfinic acid	0.423	0.555668	1.29858
cysteine-glutathione disulfide	0.158	0.335072	0.229147
cysteinylglycine	0.000335	0.019363	0.173391
cysteinylglycine disulfide	0.0551	0.211807	0.121058
cystine	0.628	0.703457	0.806331
cytidine 5'-diphosphocholine	0.121	0.293817	2.51071
cytosine	0.191	0.35384	1.82448
deoxycarnitine	0.241	0.397375	1.71162
diacetylspermidine	0.0765	0.244728	2.83298
dihydroorotate			1
dimethylarginine (SDMA + ADMA)	0.418	0.555668	1.38806
erythronate	0.677	0.732783	1.28642
ethylmalonate	0.729	0.769964	1.16824
folate	0.578	0.6562	1.09385
formiminoglutamate			1
fructosyllysine	0.977	0.977	0.857932
fumarate	0.022	0.14786	0.0817297
gamma-glutamyl-epsilon-lysine			1
gamma-glutamylglutamate			1
gamma-glutamylglutamine	0.317	0.46981	1.39082
gamma-glutamylisoleucine	0.0375	0.182402	0.387486
gamma-glutamylleucine	0.0793	0.244728	2.18559
gamma-glutamylmethionine	0.0123	0.11849	2.91271
gamma-glutamylvaline	0.699	0.748189	1.25203
glucose	0.171	0.340466	0.729314
glutamate	0.0385	0.182402	0.0774723
glutamate, gamma-methyl ester	0.188	0.352394	2.41867
glutamine	0.461	0.586912	1.15075
glutamine_degradant	0.171	0.340466	1.46458
glutarate (C5-DC)	0.0767	0.244728	1.60711
glycerate	0.529	0.63174	1.41729
glycerol	0.116	0.29147	2.82171
glycerol 3-phosphate	0.0405	0.182883	6.24926
glycerophosphoethanolamine	0.0922	0.271193	1.83924
glycerophosphoglycerol	0.167	0.340466	2.18443
glycerophosphoinositol	0.117	0.29147	2.67892
glycerophosphorylcholine (GPC)	0.118	0.29147	1.83487
glycerophosphoserine	0.2	0.360801	1.63384
glycine	0.5	0.614737	1.29312
glycylleucine	0.078	0.244728	0.481239
glycylvaline	0.0129	0.120261	0.436453
guaiacol sulfate	0.0402	0.182883	1.63985
guanidine	0.423	0.555668	1.68717
guanidinoacetate			1
guanine	0.113	0.29147	5.41975
guanosine	0.214	0.370335	6.48124
guanosine 3'-monophosphate (3'-GMP)	0.442	0.572816	1.45603
gulonate	0.275	0.427285	2.27953
HEPES	0.474	0.597931	1.15418
hippurate	0.423	0.555668	0.951061
histamine	0.0452	0.194967	40.5465
histidine	0.577	0.6562	1.08932
hypotaurine	0.194	0.357108	1.44252
hypoxanthine	0.21	0.365602	2.0599
imidazole lactate	0.00588	0.084966	12.0399
imidazole propionate	0.505	0.615802	1.32398
indolelactate	0.0113	0.116632	6.54174
inosine	0.163	0.336479	1.63788
isoleucine	0.217	0.372793	1.14625
isovalerate (i5:0)	0.647	0.713676	1.10753
isovalerylcarnitine (C5)	0.541	0.638159	1.48181
kynurenine	0.461	0.586912	1.23667
lactate	5.11e-05	0.00738395	0.000296111
lanthionine	0.423	0.555668	1.26075
leucine	0.502	0.614737	1.11507
lysine	0.538	0.637221	0.925495
lyxonate	0.368	0.526495	1.32707
malate	0.00735	0.0922392	0.0267029
maltose	0.159	0.335072	1.89867
mannitol/sorbitol	0.0209	0.1445	2.96848
mannonate	0.579	0.6562	1.23533
margarate (17:0)	0.188	0.352394	1.28524
methionine	0.632	0.705205	1.14051
methionine sulfoxide	0.25	0.399171	1.2106
methyl-4-hydroxybenzoate sulfate			1
methylmalonate (MMA)	0.00143	0.041327	37.4457
methylsuccinate	0.114	0.29147	1.92365
myo-inositol	0.383	0.542583	1.3352
N('1)-acetylspermidine	0.0987	0.282419	2.04071
N(1)-acetylspermine	0.0671	0.232576	3.67164
N,N,N-trimethyl-5-aminovalerate	0.478	0.597931	1.3102
N1,N12-diacetylspermine	0.2	0.360801	2.99426
N1-methyladenosine	0.204	0.361693	4.11134
N2,N2-dimethylguanosine	0.116	0.29147	8.38347
N2-acetyllysine			1
N6,N6,N6-trimethyllysine	0.141	0.313267	1.85725
N6-acetyllysine			1
N-acetyl-2-aminoadipate			1
N-acetylalanine	0.451	0.579284	1.5009
N-acetylarginine	0.0332	0.177681	10.545
N-acetylasparagine	0.129	0.300468	1.64575
N-acetylaspartate (NAA)	0.0161	0.130773	0.0856358
N-acetyl-aspartyl-glutamate (NAAG)	0.189	0.352394	1.65494
N-acetyl-beta-alanine	0.644	0.713088	1.05783
N-acetyl-cadaverine	0.00207	0.0498525	5.55292
N-acetylcysteine	0.0274	0.159233	14.1783
N-acetylglucosamine 6-phosphate	0.0394	0.182883	2.66375
N-acetylglucosamine/N-acetylgalactosamine	0.116	0.29147	2.31819
N-acetylglutamate	0.125	0.296107	2.12642
N-acetylglutamine	0.0238	0.156323	2.62246
N-acetylglycine	0.0609	0.218712	2.67771
N-acetylhistidine	0.0607	0.218712	2.78911
N-acetylleucine	0.038	0.182402	4.2865
N-acetylmethionine	0.0929	0.271193	2.51809
N-acetylmethionine sulfoxide	0.078	0.244728	3.57145
N-acetylneuraminate	0.113	0.29147	2.45269
N-acetylphenylalanine	0.158	0.335072	1.95528
N-acetylputrescine	0.105	0.29147	2.23912
N-acetylserine	0.0461	0.195925	2.04768
N-acetylthreonine	0.0122	0.11849	3.29951
N-acetyltryptophan	0.391	0.548539	1.45881
N-acetyltyrosine	0.25	0.399171	2.52113
N-acetylvaline	0.0278	0.159233	3.67195
N-alpha-acetylornithine			1
natamycin	0.558	0.65025	0.892459
N-butyryl-leucine			1
N-carbamoylaspartate			1
N-delta-acetylornithine	0.769	0.802314	1.01633
N-formylanthranilic acid	0.641	0.712496	1.05322
N-formylkynurenine	0.48	0.597931	1.12463
N-formylmethionine	0.00029	0.019363	5.55537
N-glycolylneuraminate	0.603	0.68073	1.44903
nicotinamide	0.0726	0.24397	0.185286
nicotinamide adenine dinucleotide (NAD+)	0.106	0.29147	1.91517
nicotinamide ribonucleotide (NMN)	0.73	0.769964	1.40376
nicotinamide riboside	0.114	0.29147	5.76467
nicotinate	0.184	0.352394	19.0208
N-monomethylarginine	0.218	0.372793	2.64959
N-palmitoyl-sphinganine (d18:0/16:0)	0.528	0.63174	2.00492
N-palmitoyl-sphingosine (d18:1/16:0)	0.117	0.29147	2.10426
N-propionylmethionine	0.00566	0.084966	25.5677
ofloxacin	0.722	0.769956	1.14581
ornithine	0.00139	0.041327	0.0165206
orotate	0.0557	0.211807	2.61889
oxalate (ethanedioate)	0.328	0.481178	1.18302
oxindolylalanine	0.0267	0.159233	2.10501
palmitate (16:0)	0.0763	0.244728	1.33724
palmitoyl dihydrosphingomyelin (d18:0/16:0)	0.122	0.293817	2.32714
palmitoyl sphingomyelin (d18:1/16:0)	0.252	0.400154	1.82677
pantoate	0.151	0.325664	0.735344
pantothenate	0.514	0.62135	0.802739
p-cresol sulfate	0.61	0.685953	1.10863
phenethylamine			1
phenol red	0.73	0.769964	0.946875
phenol sulfate	0.884	0.899563	1.10802
phenylacetate			1
phenylacetylglycine	0.917	0.92987	1.01169
phenylalanine	0.83	0.851628	1.03572
phenylalanylglycine	0.00766	0.0922392	0.451271
phenyllactate (PLA)	0.146	0.319652	1.75218
phenylpyruvate	0.187	0.352394	10.4565
phosphate	0.241	0.397375	0.898932
phosphoenolpyruvate (PEP)	0.0166	0.130773	2.68012
phosphoethanolamine	0.0609	0.218712	1.56522
pipecolate	0.245	0.397781	2.57578
pro-hydroxy-pro			1
proline	0.429	0.561	1.07542
prolylglycine	0.423	0.555668	0.584316
propionylcarnitine (C3)	0.0181	0.130773	11.8032
pseudouridine	0.0895	0.266655	2.89722
putrescine	0.00485	0.0836494	116.926
pyridoxal	0.674	0.732278	0.743374
pyridoxamine	0.577	0.6562	3.03809
pyridoxine (Vitamin B6)	0.311	0.465694	1.60102
pyruvate	0.264	0.414652	0.598614
riboflavin (Vitamin B2)	0.12	0.293817	1.93299
ribonate	0.237	0.397375	1.45339
ribose			1
ribulose/xylulose			1
S-1-pyrroline-5-carboxylate	0.172	0.340466	0.646893
S-adenosylhomocysteine (SAH)	0.000236	0.019363	0.512323
serine	0.556	0.65025	1.13263
S-methylcysteine sulfoxide			1
spermidine	0.0363	0.182369	17.2128
sphingomyelin (d18:1/24:1, d18:2/24:0)	0.204	0.361693	1.92635
stachydrine	0.32	0.471837	1.33914
stearate (18:0)	0.124	0.296107	1.28115
stearoyl sphingomyelin (d18:1/18:0)	0.0758	0.244728	2.11224
succinate	0.0143	0.125233	0.176165
sucrose			1
sulfate	0.686	0.737004	1.08876
tartarate	0.00724	0.0922392	0.162765
tartronate (hydroxymalonate)	0.273	0.42647	1.49617
taurine	0.229	0.3893	1.48887
thiamin (Vitamin B1)	0.479	0.597931	1.34794
thioproline	0.659	0.718683	1.30792
threonate	0.492	0.607641	1.48923
threonine	0.422	0.555668	1.26535
thymidine	0.297	0.450901	1.62551
thymine	0.131	0.300468	2.11737
trans-4-hydroxyproline	0.313	0.466273	1.63746
trans-urocanate	0.423	0.555668	1.06195
trehalose			1
trizma acetate	0.423	0.555668	1.72973
tryptamine	0.139	0.313267	3.04226
tryptophan	0.572	0.6562	1.14738
tyramine			1
tyrosine	0.653	0.717555	1.06163
uracil	0.352	0.50864	7.12829
urate	0.16	0.335072	0.385658
urea	0.201	0.360801	2.2966
uridine	0.0339	0.178129	2.09629
valine	0.555	0.65025	1.25806
xanthine	0.573	0.6562	3.49334

## Sheet: M. micronuciformis vs. PBS
Supplementary data 1: Metabolite fold changes in 3-D cervical cell culture supernatants following infection with M. micronuciformis relative to PBS
Metabolite	P-value	q-value	Mean fold change relative to PBS
(14 or 15)-methylpalmitate (a17:0 or i17:0)	0.0682	0.41764	0.690632
(S)-3-hydroxybutyrylcarnitine	0.0187	0.41764	0.700551
1-(1-enyl-oleoyl)-2-oleoyl-GPE (P-18:1/18:1)	0.0852	0.41764	4.07525
1-(1-enyl-palmitoyl)-2-oleoyl-GPC (P-16:0/18:1)	0.14	0.434737	2.73742
1-(1-enyl-palmitoyl)-2-oleoyl-GPE (P-16:0/18:1)	0.0426	0.41764	2.83592
1,2-dioleoyl-GPE (18:1/18:1)	0.0536	0.41764	2.29748
1,2-dipalmitoyl-GPC (16:0/16:0)	0.0188	0.41764	2.33626
10-hydroxystearate			1
1-carboxyethylleucine	0.874	0.932752	1.00902
1-carboxyethylphenylalanine	0.234	0.462531	0.608639
1-carboxyethyltyrosine	0.699	0.805798	0.941061
1-carboxyethylvaline	0.855	0.923901	1.08816
1-methyladenine			1
1-methylnicotinamide	0.871	0.932752	1.37876
1-myristoyl-2-palmitoyl-GPC (14:0/16:0)	0.0775	0.41764	2.57079
1-oleoyl-2-linoleoyl-GPC (18:1/18:2)	0.267	0.46454	1.99062
1-palmitoyl-2-oleoyl-GPC (16:0/18:1)	0.0782	0.41764	2.04726
1-palmitoyl-2-oleoyl-GPE (16:0/18:1)	0.0209	0.41764	3.15434
1-palmitoyl-2-palmitoleoyl-GPC (16:0/16:1)	0.123	0.41764	2.73585
1-ribosyl-imidazoleacetate	0.199	0.461464	0.754192
1-stearoyl-2-oleoyl-GPC (18:0/18:1)	0.047	0.41764	2.27035
1-stearoyl-2-oleoyl-GPE (18:0/18:1)	0.0748	0.41764	2.74476
1-stearoyl-2-oleoyl-GPS (18:0/18:1)	0.0635	0.41764	2.89082
2,3-dihydroxyisovalerate	0.391	0.526689	1.79626
2-aminoadipate			1
2-aminobutyrate	0.0718	0.41764	10.9721
2'-deoxyuridine	0.971	0.974303	1.01187
2-hydroxy-3-methylvalerate	0.0995	0.41764	4.67329
2-hydroxy-4-(methylthio)butanoic acid	0.186	0.461464	2.08815
2-hydroxybutyrate/2-hydroxyisobutyrate	0.0254	0.41764	153.394
2-hydroxyglutarate	0.7	0.805798	1.05959
2-isopropylmalate	0.391	0.526689	1.4658
2-methylcitrate/homocitrate	0.967	0.974303	1.0539
2-O-methylascorbic acid	0.153	0.445392	0.86675
2'-O-methylcytidine	0.77	0.860417	0.998823
2'-O-methyluridine	0.82	0.899257	1.10864
2-oxoarginine	0.184	0.461464	1.62855
3-(4-hydroxyphenyl)lactate	0.0657	0.41764	2.0258
3-amino-2-piperidone	0.617	0.73631	1.08167
3-formylindole	0.134	0.425054	1.99597
3-hydroxy-3-methylglutarate	0.763	0.855837	1.01736
3-hydroxybutyrate (BHBA)	0.17	0.461464	1.05153
3-hydroxybutyroylglycine	0.131	0.420054	0.85116
3-hydroxyhexanoate	0.908	0.954288	0.841088
3-hydroxyisobutyrate	0.901	0.95267	1.07324
3-methyl-2-oxobutyrate	0.203	0.461464	0.542079
3-methyl-2-oxovalerate	0.248	0.462531	0.663184
3-methylcytidine	0.354	0.52215	1.75617
3-phosphoglycerate	0.587	0.709693	1.37638
3-ureidopropionate	0.152	0.445392	0.88002
4-acetamidobutanoate	0.735	0.837162	0.985515
4-guanidinobutanoate	0.221	0.462376	1.96217
4-hydroxyphenylpyruvate	0.413	0.546345	2.9617
4-imidazoleacetate	0.314	0.489079	1.43394
4-methyl-2-oxopentanoate	0.249	0.462531	0.585491
5,6-dihydrothymine	0.792	0.88166	0.924552
5,6-dihydrouridine	0.125	0.41764	1.86518
5-aminovalerate	0.182	0.461464	1.41005
5-hydroxylysine	0.231	0.462531	0.858653
5-methylthioadenosine (MTA)	0.0899	0.41764	0.409818
5-methyluridine (ribothymidine)	0.48	0.615652	0.918067
5-oxoproline	0.06	0.41764	0.910641
7-methylguanine	0.269	0.46454	1.29518
acetylcarnitine (C2)	0.204	0.461464	0.950773
acetylcholine	0.909	0.954288	1.04191
acetylphosphate	0.366	0.526689	1.18152
aconitate [cis or trans]	0.106	0.41764	0.657049
adenine	0.0421	0.41764	0.716945
adenosine	0.233	0.462531	1.96795
adenosine 3'-monophosphate (3'-AMP)	0.702	0.805798	1.12335
agmatine			1
alanine	0.147	0.445392	0.86265
allantoin	0.304	0.487391	0.845955
alpha-hydroxyisocaproate	0.121	0.41764	5.32111
alpha-hydroxyisovalerate	0.206	0.461464	1.31072
alpha-ketoglutaramate	0.0717	0.41764	1.43542
alpha-ketoglutarate	0.237	0.462531	0.707364
alpha-tocopherol	0.695	0.805798	0.939372
arabonate/xylonate	0.751	0.846718	0.958052
arachidate (20:0)	0.0755	0.41764	0.753064
argininate	0.279	0.469318	1.38165
arginine	0.0393	0.41764	0.894399
argininosuccinate	0.321	0.493203	1.70174
asparagine	0.0824	0.41764	0.647086
aspartate	0.107	0.41764	2.01128
azelate (C9-DC)	0.391	0.526689	0.783866
benzoate	0.196	0.461464	1.06258
beta-alanine	0.338	0.508724	1.67345
beta-citrylglutamate	0.879	0.932752	1.06516
beta-guanidinopropanoate	0.268	0.46454	1.28311
beta-hydroxyisovalerate	0.182	0.461464	1.15847
betaine	0.106	0.41764	1.21667
biotin	0.0996	0.41764	0.846606
butyrate/isobutyrate (4:0)	0.196	0.461464	11.8415
cadaverine			1
caprate (10:0)	0.619	0.73631	0.941403
carnitine	0.932	0.96236	0.993522
cholesterol	0.0459	0.41764	3.59872
choline	0.12	0.41764	0.933228
choline phosphate	0.6	0.722449	0.969978
citrate	0.0331	0.41764	0.663567
citrulline	0.309	0.489079	1.15921
cortisol	0.463	0.599057	0.921927
cortisone	0.109	0.41764	0.770148
creatine	0.196	0.461464	1.47502
creatine phosphate	0.212	0.461464	1.32738
creatinine	0.249	0.462531	1.11655
cystathionine	0.966	0.974303	1.13662
cysteine	0.921	0.960053	1.15803
cysteine s-sulfate	0.193	0.461464	1.18994
cysteine sulfinic acid			1
cysteine-glutathione disulfide	0.195	0.461464	0.651591
cysteinylglycine	0.915	0.957181	1.09854
cysteinylglycine disulfide	0.502	0.632681	0.969442
cystine	0.236	0.462531	0.66509
cytidine 5'-diphosphocholine	0.849	0.92079	1.01114
cytosine	0.301	0.487391	2.82461
deoxycarnitine	0.146	0.445392	0.92487
diacetylspermidine	0.274	0.46454	1.31184
dihydroorotate	0.391	0.526689	1.03065
dimethylarginine (SDMA + ADMA)	0.066	0.41764	0.843699
erythronate	0.07	0.41764	0.797981
ethylmalonate	0.534	0.659121	1.14025
folate	0.0125	0.41764	0.873242
formiminoglutamate	0.391	0.526689	1.02296
fructosyllysine	0.488	0.623203	0.778054
fumarate	0.1	0.41764	0.80686
gamma-glutamyl-epsilon-lysine			1
gamma-glutamylglutamate	0.189	0.461464	1.3427
gamma-glutamylglutamine	0.107	0.41764	0.896001
gamma-glutamylisoleucine	0.331	0.502256	0.877085
gamma-glutamylleucine	0.219	0.461464	1.43296
gamma-glutamylmethionine	0.97	0.974303	1.66994
gamma-glutamylvaline	0.751	0.846718	0.976351
glucose	0.584	0.709693	0.930889
glutamate	0.207	0.461464	1.1093
glutamate, gamma-methyl ester	0.251	0.462531	1.35437
glutamine	0.0717	0.41764	0.905114
glutamine_degradant	0.342	0.512132	1.07361
glutarate (C5-DC)	0.197	0.461464	1.76521
glycerate	0.124	0.41764	1.25979
glycerol	0.241	0.462531	2.233
glycerol 3-phosphate	0.125	0.41764	4.20053
glycerophosphoethanolamine	0.227	0.462531	1.27355
glycerophosphoglycerol	0.383	0.526689	1.32108
glycerophosphoinositol	0.263	0.46454	1.56193
glycerophosphorylcholine (GPC)	0.293	0.480194	1.17742
glycerophosphoserine	0.28	0.469318	1.3741
glycine	0.0518	0.41764	0.92409
glycylleucine	0.315	0.489079	0.75827
glycylvaline	0.502	0.632681	0.922281
guaiacol sulfate	0.411	0.546149	1.04354
guanidine	0.391	0.526689	1.24993
guanidinoacetate	0.391	0.526689	3.05619
guanine	0.213	0.461464	1.84213
guanosine	0.259	0.46454	2.83449
guanosine 3'-monophosphate (3'-GMP)	0.545	0.669896	0.978067
gulonate	0.809	0.897199	1.189
HEPES	0.0375	0.41764	0.893289
hippurate	0.391	0.526689	0.752779
histamine	0.247	0.462531	0.804909
histidine	0.0541	0.41764	0.930948
hypotaurine	0.585	0.709693	0.878188
hypoxanthine	0.0465	0.41764	1.66283
imidazole lactate	0.12	0.41764	9.32512
imidazole propionate	0.189	0.461464	0.689098
indolelactate	0.0924	0.41764	16.4466
inosine	0.292	0.480194	1.40811
isoleucine	0.817	0.899257	1.01603
isovalerate (i5:0)	0.0839	0.41764	179.147
isovalerylcarnitine (C5)	0.0695	0.41764	3.73468
kynurenine	0.215	0.461464	0.957314
lactate	0.0633	0.41764	0.892602
lanthionine	0.391	0.526689	1.07791
leucine	0.0707	0.41764	0.848267
lysine	0.0893	0.41764	0.926829
lyxonate	0.194	0.461464	0.885329
malate	0.524	0.649496	0.947258
maltose	0.272	0.46454	1.5368
mannitol/sorbitol	0.249	0.462531	6.64779
mannonate	0.206	0.461464	0.882373
margarate (17:0)	0.064	0.41764	0.663081
methionine	0.128	0.419556	0.452346
methionine sulfoxide	0.274	0.46454	0.885623
methyl-4-hydroxybenzoate sulfate			1
methylmalonate (MMA)			1
methylsuccinate	0.384	0.526689	0.883797
myo-inositol	0.107	0.41764	0.892884
N('1)-acetylspermidine	0.126	0.41764	1.13783
N(1)-acetylspermine	0.226	0.462531	2.0691
N,N,N-trimethyl-5-aminovalerate	0.154	0.445392	0.877539
N1,N12-diacetylspermine	0.224	0.462531	1.42788
N1-methyladenosine	0.666	0.782749	1.37559
N2,N2-dimethylguanosine	0.303	0.487391	1.6659
N2-acetyllysine			1
N6,N6,N6-trimethyllysine	0.309	0.489079	0.896706
N6-acetyllysine			1
N-acetyl-2-aminoadipate			1
N-acetylalanine	0.252	0.462531	0.925922
N-acetylarginine	0.122	0.41764	0.635092
N-acetylasparagine	0.244	0.462531	1.37592
N-acetylaspartate (NAA)	0.512	0.64	0.954158
N-acetyl-aspartyl-glutamate (NAAG)	0.418	0.548044	0.934597
N-acetyl-beta-alanine	0.254	0.462531	0.779915
N-acetyl-cadaverine	0.269	0.46454	2.15086
N-acetylcysteine	0.346	0.512915	1.44632
N-acetylglucosamine 6-phosphate	0.27	0.46454	0.79322
N-acetylglucosamine/N-acetylgalactosamine	0.468	0.602882	0.847534
N-acetylglutamate	0.876	0.932752	1.03336
N-acetylglutamine	0.933	0.96236	1.02173
N-acetylglycine	0.361	0.526689	1.39776
N-acetylhistidine	0.274	0.46454	1.3883
N-acetylleucine	0.327	0.499819	1.22044
N-acetylmethionine	0.122	0.41764	0.49633
N-acetylmethionine sulfoxide	0.254	0.462531	0.889726
N-acetylneuraminate	0.643	0.75874	1.40879
N-acetylphenylalanine	0.0922	0.41764	2.25041
N-acetylputrescine	0.752	0.846718	0.941127
N-acetylserine	0.554	0.678133	0.973408
N-acetylthreonine	0.0752	0.41764	1.27069
N-acetyltryptophan	0.201	0.461464	1.89284
N-acetyltyrosine	0.194	0.461464	2.12771
N-acetylvaline	0.149	0.445392	1.50733
N-alpha-acetylornithine			1
natamycin	0.0467	0.41764	0.737639
N-butyryl-leucine	0.391	0.526689	1.63654
N-carbamoylaspartate	0.391	0.526689	1.1931
N-delta-acetylornithine	0.317	0.489607	0.797175
N-formylanthranilic acid	0.243	0.462531	1.1375
N-formylkynurenine	0.112	0.41764	0.906857
N-formylmethionine	0.613	0.735102	1.05252
N-glycolylneuraminate	0.0638	0.41764	0.790725
nicotinamide	0.0193	0.41764	0.398467
nicotinamide adenine dinucleotide (NAD+)	0.827	0.903574	0.993656
nicotinamide ribonucleotide (NMN)	0.312	0.489079	0.832783
nicotinamide riboside	0.995	0.995	1.11327
nicotinate	0.188	0.461464	7.41348
N-monomethylarginine	0.17	0.461464	1.65763
N-palmitoyl-sphinganine (d18:0/16:0)	0.102	0.41764	2.74507
N-palmitoyl-sphingosine (d18:1/16:0)	0.0363	0.41764	2.64503
N-propionylmethionine			1
ofloxacin	0.0758	0.41764	0.779056
ornithine	0.436	0.569115	1.10446
orotate	0.0867	0.41764	1.39668
oxalate (ethanedioate)	0.0838	0.41764	0.898135
oxindolylalanine	0.402	0.536606	1.10937
palmitate (16:0)	0.102	0.41764	0.780725
palmitoyl dihydrosphingomyelin (d18:0/16:0)	0.0533	0.41764	2.6485
palmitoyl sphingomyelin (d18:1/16:0)	0.0944	0.41764	2.12815
pantoate	0.965	0.974303	1.23584
pantothenate	0.126	0.41764	0.916022
p-cresol sulfate	0.181	0.461464	0.889434
phenethylamine			1
phenol red	0.0227	0.41764	0.813829
phenol sulfate	0.0457	0.41764	0.635434
phenylacetate	0.183	0.461464	2.39025
phenylacetylglycine	0.0131	0.41764	0.80086
phenylalanine	0.177	0.461464	0.479233
phenylalanylglycine	0.0538	0.41764	0.537775
phenyllactate (PLA)	0.29	0.480194	0.642508
phenylpyruvate	0.3	0.487391	10.721
phosphate	0.504	0.632681	0.960856
phosphoenolpyruvate (PEP)	0.524	0.649496	1.31399
phosphoethanolamine	0.312	0.489079	1.28607
pipecolate	0.398	0.533682	2.07547
pro-hydroxy-pro			1
proline	0.201	0.461464	0.428201
prolylglycine	0.372	0.526689	0.697654
propionylcarnitine (C3)	0.191	0.461464	0.601431
pseudouridine	0.218	0.461464	1.38947
putrescine	0.847	0.92079	1.09649
pyridoxal	0.0895	0.41764	0.464718
pyridoxamine	0.345	0.512915	1.65829
pyridoxine (Vitamin B6)	0.444	0.577004	0.908264
pyruvate	0.154	0.445392	0.730588
riboflavin (Vitamin B2)	0.732	0.836977	0.977306
ribonate	0.946	0.968993	0.898012
ribose			1
ribulose/xylulose			1
S-1-pyrroline-5-carboxylate	0.258	0.46454	0.727944
S-adenosylhomocysteine (SAH)	0.0909	0.41764	0.631867
serine	0.118	0.41764	0.791725
S-methylcysteine sulfoxide	0.391	0.526689	0.984899
spermidine	0.136	0.426809	4.71337
sphingomyelin (d18:1/24:1, d18:2/24:0)	0.088	0.41764	2.43258
stachydrine	0.866	0.932372	1.23361
stearate (18:0)	0.0496	0.41764	0.717659
stearoyl sphingomyelin (d18:1/18:0)	0.0687	0.41764	2.21694
succinate	0.953	0.972785	1.00129
sucrose	0.391	0.526689	1.0713
sulfate	0.0642	0.41764	0.830046
tartarate	0.416	0.547857	1.05038
tartronate (hydroxymalonate)	0.682	0.798373	1.30182
taurine	0.929	0.96236	0.994205
thiamin (Vitamin B1)	0.0779	0.41764	0.857462
thioproline	0.212	0.461464	0.742081
threonate	0.131	0.420054	0.753106
threonine	0.0437	0.41764	0.794074
thymidine	0.937	0.963118	1.13788
thymine	0.698	0.805798	1.05003
trans-4-hydroxyproline	0.639	0.757048	0.980172
trans-urocanate	0.332	0.502256	3.30531
trehalose	0.183	0.461464	1.37543
trizma acetate	0.209	0.461464	1.53872
tryptamine			1
tryptophan	0.0757	0.41764	0.868552
tyramine	0.216	0.461464	2.6018
tyrosine	0.245	0.462531	0.576556
uracil	0.291	0.480194	2.09334
urate	0.366	0.526689	0.859694
urea	0.819	0.899257	0.941364
uridine	0.113	0.41764	1.19976
valine	0.043	0.41764	0.801666
xanthine	0.495	0.629418	1.45003
